# Supplementary material for: Overview of Cochrane Systematic Reviews for Rehabilitation Interventions in Individuals with Upper Limb Fractures: A Mapping Synthesis
Source: Medicina (Kaunas). 2024 Mar 12;60(3):469. doi: 10.3390/medicina60030469 (PMC10971878; doi:10.3390/medicina60030469)
Supplement: Supplementary file 1 [file medicina-60-00469-s001.zip]

Archive with 2 entries (2 files):
- medicina-2811293-supplementary-table S1.docx
- medicina-2811293-supplementary-table S2.docx
